# Supplementary material for: The tree that hides the forest: cryptic diversity and phylogenetic relationships in the Palaearctic vector Obsoletus/Scoticus Complex (Diptera: Ceratopogonidae) at the European level
Source: Parasit Vectors. 2020 May 20;13:265. doi: 10.1186/s13071-020-04114-1 (PMC7238629; doi:10.1186/s13071-020-04114-1)
Supplement: Supplementary file 1 — Additional file 1: Table S1. Information on adult female Culicoides sampling sites and results of specific assignation using cox1. [file 13071_2020_4114_MOESM1_ESM.xlsx]

## Sheet: Feuil1
Locations names	Country	Latitude	Longitude	Year of collection	Number of Culicoides obsoletus	Number of Culicoides montanus	Number of Culicoides obsoletus clade O2	Number of Culicoides scoticus	Number of Culicoides obsoletus clade dark	Number of Culicoides scoticus clade 2	Number of Culicoides sp.
Montana	Bulgaria	43.41	23.23	2016	146	0	0	8	0	0	0
Nikolovo	Bulgaria	43.8712	26.1153	2016	146	2	0	15	0	0	0
Dyssevej	Denmark	55.2	12.11	2015	110	0	21	6	1	0	0
Grøddevej	Denmark	56.13	9.18	2015	43	0	0	10	0	1	0
Lægdsgårdsvej	Denmark	56.12	9.12	2015	89	0	30	20	0	0	0
Leestrupvej	Denmark	55.22	12.05	2015	91	0	4	85	0	0	0
Inari	Finland	68.67	27.56	2015	8	0	49	0	0	1	0
Pelkosenniemi	Finland	67.18	27.46	2015	0	0	90	6	0	15	0
Sotkamo	Finland	64.04	28.72	2015	19	0	8	36	4	0	0
Barjols	France	43.54	5.98	2016	13	0	0	14	0	0	0
Bonnay	France	49.93	2.51	2016	39	0	0	6	0	0	0
Les Hitres	France	45.75	4.07	2016	43	0	0	4	0	0	0
Reygnac	France	45.3429	1.81764	2016	11	0	7	0	12	0	0
Sucé-sur-Erdre	France	47.32	-1.54	2016	8	0	17	15	0	0	0
Peetzig	Germany	53.08	13.94	2016	8	0	0	2	0	0	0
Schleiz	Germany	50.57	11.81	2016	33	0	0	0	0	0	0
Ziegelbach	Germany	47.89	9.86	2016	31	0	0	11	0	0	0
Abercorn	Great britain	55.9951	-3.45528	2014	11	0	0	6	0	0	0
Abercorn	Great britain	51.18	-3.46658	2014	5	0	0	10	0	0	0
Abercorn	Great britain	55.999	-3.47519	2014	1	0	0	2	0	0	0
Abercorn	Great britain	51.18	-3.47373	2014	4	0	0	0	0	0	0
Abercorn	Great britain	55.9997	-3.47127	2014	1	0	0	1	0	0	0
Abercorn	Great britain	55.9969	3.46626	2014	2	0	0	2	0	0	0
Blackmoor	Great britain	51.18	-3.94	2015	30	1	0	2	0	0	0
London	Great britain	51.5073	-0.131104	2010	27	4	0	0	0	0	0
Thorpe	Great britain	53.04	-1.78	2015	17	0	0	15	0	0	0
Varybobi	Greece	38.13	23.78	2016	50	1	0	0	0	0	0
Velestino	Greece	39.38	22.75	2016	112	0	0	0	0	0	0
Brunico	Italy	46.8	11.96	2016	46	5	2	3	4	0	0
Mammola	Italy	38.38	16.19	2016	19	3	0	20	0	5	0
Teramo	Italy	42.64	13.67	2016	14	0	0	41	0	0	0
Kalnciemi	Latvia	57.66	25.44	2016	165	0	26	46	0	0	3
Mazlimbas	Latvia	57.71	25.4	2016	75	0	16	65	2	4	0
Oubogo	Macedonia	41.6256	21.9904	2016	34	1	0	2	0	0	0
Ait Oumribet	Morocco	29.5364	-9.59099	2016	0	2	0	0	0	0	0
Bab Taza	Morocco	31.2646	-5.18979	2016	1	2	0	1	0	0	0
Bounaamane	Morocco	29.5364	-9.80193	2016	0	43	0	0	0	0	0
Chefchaouen	Morocco	35.1616	-5.27364	2016	18	4	0	2	0	0	0
Dardara	Morocco	34.4891	-5.30169	2016	2	0	0	0	0	0	0
Moulay Bousselham	Morocco	31.2646	-6.24531	2016	1	0	0	0	0	0	0
Ouijjane	Morocco	29.6217	-9.54437	2016	0	19	0	0	0	0	0
Oulad Mtaa	Morocco	31.2646	-8.25651	2016	1	0	0	32	0	1	0
Ourtzagh	Morocco	34.4891	-5.10984	2016	0	3	0	0	0	0	0
Rabat	Morocco	33.96	-6.8	2010	4	1	0	0	0	0	0
Sidi Badhaj	Morocco	31.2738	-8.21836	2016	0	0	0	1	0	0	0
Tizgzaouine	Morocco	31.7673	-8.1304	2016	1	3	0	0	0	0	0
Tnine Aglou	Morocco	30.4225	-9.7558	2016	0	1	0	0	0	0	0
Lomm	Netherlands	51.45	6.2	2017	18	0	0	10	0	0	0
Olst	Netherlands	52.37	6.12	2017	11	0	0	6	0	0	0
Narvik	Norway	68.48	17.51	2015	82	0	21	3	0	0	0
Storforshei	Norway	66.31	14.81	2015	4	0	91	0	1	0	0
Tiller	Norway	63.34	10.42	2015	19	2	50	4	1	2	0
Jaksamanice	Poland	49.751	22.86	2016	93	2	22	26	0	3	0
Olszewnica	Poland	51.76	22.51	2016	25	0	0	0	0	0	0
Pikulice	Poland	49.75	22.79	2016	195	1	23	29	0	2	0
Wronka	Poland	54	21.68	2016	0	0	35	0	0	0	0
Aboadela	Portugal	41.27	-8	2009	26	2	0	0	0	0	0
Bajouca	Portugal	39.87	-8.77	2009	1	0	0	1	0	0	0
Aleksandrovo	Serbia	45.63	20.58	2016	61	1	0	1	0	0	0
Cirikovac	Serbia	44.67	21.19	2016	78	0	0	0	0	0	0
Gamzigrad	Serbia	43.91	22.18	2016	71	1	0	3	0	0	0
Pacir	Serbia	45.89	19.45	2016	59	0	0	1	0	0	0
Arauut	Spain	41.9652	1.7608	2017	30	0	0	6	0	1	0
Arucas	Spain	28.13	-15.5	2010	37	1	0	0	0	0	0
Castril	Spain	37.73	-2.34	2017	16	0	0	1	0	0	0
Massanes	Spain	41.7655	2.67	2017	0	0	0	17	0	20	0
Orgiva	Spain	36.85	-2.99	2017	6	0	0	4	0	0	0
Palma	Spain	39.56	2.65	2015	26	1	0	0	0	0	0
Torre del Campo	Spain	37.8346	-3.90381	2017	13	0	0	0	0	0	0
Dittingen	Switzerland	47.44	7.5	2009	18	0	0	22	0	0	0
Muhleturnen	Switzerland	46.81	7.51	2009	15	0	0	21	1	0	0
Kuzgöl	Turkey	40.9116	32.0994	2016	2	0	0	1	0	0	0
Şahinköy	Turkey	40.235	28.237	2016	31	0	0	0	0	0	0
