# Supplementary material for: The tree that hides the forest: cryptic diversity and phylogenetic relationships in the Palaearctic vector Obsoletus/Scoticus Complex (Diptera: Ceratopogonidae) at the European level
Source: Parasit Vectors. 2020 May 20;13:265. doi: 10.1186/s13071-020-04114-1 (PMC7238629; doi:10.1186/s13071-020-04114-1)
Supplement: Supplementary file 2 — Additional file 2: Table S2 Primers used for PCRs and sequencing in this study. [file 13071_2020_4114_MOESM2_ESM.xlsx]

## Sheet: Feuil1
Target Marker	Forward primer (5' to 3')	Reverse Primer (5' to 3')	Length of amplified fragment (bp)	References
COI	LCO1490 : GGTCAACAAATCATAAAGATATTGG	HCO2198 : TAAACTTCAGGGTGACCAAAAAATCA	710	Folmer et al. 1994
16S rDNA	16S-EK_F : CACGTAAGAACTAAATAGTCGAAC	16S-EK_R : GACCGTGCAAAGGTAGCATAATC	450	Ekrem et al. 2010
28S rDNA	28S_S3660 : GAG AGT TMA ASA GTA CGT GAA AC	28S_A335 : TCG GAA GGA ACC AGC TAC TA	657	Dowton & Austin 1998 Whiting et al. 1997
