# Supplementary material for: The tree that hides the forest: cryptic diversity and phylogenetic relationships in the Palaearctic vector Obsoletus/Scoticus Complex (Diptera: Ceratopogonidae) at the European level
Source: Parasit Vectors. 2020 May 20;13:265. doi: 10.1186/s13071-020-04114-1 (PMC7238629; doi:10.1186/s13071-020-04114-1)
Supplement: Supplementary file 3 — Additional file 3: Table S3. Reference sequences used for specific assignation. [file 13071_2020_4114_MOESM3_ESM.xlsx]

## Sheet: Feuil1
Species	Accession number	Origin
Culicoides abchazicus	MK760081	GenBank
Culicoides abchazicus	MK760082	GenBank
Culicoides alachua	MK760088	GenBank
Culicoides chiopterus	KT278212	GenBank
Culicoides chiopterus	KM941505	GenBank
Culicoides chiopterus	KM940185	GenBank
Culicoides dewulfi	KJ162977	GenBank
Culicoides montanus	MK760206	GenBank
Culicoides montanus	MK760202	GenBank
Culicoides montanus	MK760207	GenBank
Culicoides montanus	MK760205	GenBank
Culicoides obsoletus	DQ162811	GenBank
Culicoides obsoletus	HM022839	GenBank
Culicoides obsoletus	HM022842	GenBank
Culicoides obsoletus	HM022856	GenBank
Culicoides obsoletus	HQ824374	GenBank
Culicoides obsoletus	KJ624104	GenBank
Culicoides obsoletus clade dark	KR057928	GenBank
Culicoides obsoletus clade dark	KR057935	GenBank
Culicoides obsoletus clade dark	KR057940	GenBank
Culicoides obsoletus clade dark	KR057929	GenBank
Culicoides obsoletus clade dark	KR057930	GenBank
Culicoides obsoletus clade dark	KR057932	GenBank
Culicoides obsoletus clade O1	HQ824371	GenBank
Culicoides obsoletus clade O1	HQ824378	GenBank
Culicoides obsoletus clade O1	JQ620132	GenBank
Culicoides obsoletus clade O2	HQ824381	GenBank
Culicoides obsoletus clade O2	HQ824382	GenBank
Culicoides obsoletus clade O2	HQ824383	GenBank
Culicoides obsoletus clade O2	HQ824384	GenBank
Culicoides obsoletus clade O3	JQ620144	GenBank
Culicoides obsoletus clade O3	JQ978454	GenBank
Culicoides obsoletus clade O3	JQ978459	GenBank
Culicoides sanguisuga	MK760237	GenBank
Culicoides sanguisuga	MK760238	GenBank
Culicoides scoticus	HM022865	GenBank
Culicoides scoticus	HM022875	GenBank
Culicoides scoticus	KJ624126	GenBank
Culicoides scoticus	KT186881	GenBank
Culicoides sinanoensis	MK760244	GenBank
Culicoides sinanoensis	MK760242	GenBank
Culicoides sp.	GMGRC1056-13	BOLD Systems
Culicoides sp.	GMGRC1000-13	BOLD Systems
Culicoides sp.	GMGRD2587-13	BOLD Systems
